# Supplementary material for: A panel of human neutralizing mAbs targeting SARS-CoV-2 spike at multiple epitopes
Source: Nat Commun. 2020 Aug 27;11:4303. doi: 10.1038/s41467-020-18159-4 (PMC7452893; doi:10.1038/s41467-020-18159-4)
Supplement: Supplementary file 3 — Source Data [file 41467_2020_18159_MOESM3_ESM.xlsx]

## Sheet: Figure 1a
		Sample 1 S1		Sample 1 RBD		Sample 2 S1		Sample 2 RBD
	Serum dilution -1	AVG	SEM	AVG	SEM	AVG	SEM	AVG	SEM
	0.00333333	1.242	0.022942	0.791667	0.0153768	1.077	0.0320364	0.466	0.0198578
	0.00111111	0.745333	0.0109899	0.386	0.0193993	0.604	0.016563	0.216	0.0152753
	0.00037037	0.272333	0.0072188	0.137667	0.00898765	0.264	0.00208167	0.0856667	0.00581187
	0.000123457	0.105667	0.0034801	0.0543333	0.002848	0.0976667	0.00466667	0.0313333	0.00433333
	4.11523e-05	0.0376667	0.00218581	0.0163333	0.000881917	0.038	0.001	0.0106667	0.000666667

## Sheet: Figure 1c
	RBD		S1		NTD		SPIKE
	AVG	SEM	AVG	SEM	AVG	SEM	AVG	SEM
MD17	0.62	0.03	0.933333	0.0328295	0.01	0	0.21	0
MD29	0.693333	0.0523874	1.06	0.043589	0.004	0.00472582	0.307667	0.014678
MD45	0.709667	0.0213099	1.07	0.0240901	0.0213333	0.00202759	0.379333	0.00352767
MD47	0.661333	0.0404489	0.878333	0.00742369	0.004	0.00173205	0.254333	0.0153007
MD62	0.3325	0.0118392	1.025	0.00898146	0	0	0.166	0.000816497
MD63	0.758667	0.0072188	0.990667	0.032199	0.018	0.00057735	0.322667	0.0108679
MD65	0.777	0.008544	1.12567	0.0183424	0.00133333	0.00202759	0.187	0.007
MD67	0.758	0.0315331	1.08033	0.0434562	0.00433333	0.00448454	0.152333	0.00185592

## Sheet: Figure 1d
	MD17		MD29		MD45		MD47				MD63		MD65		MD67				MD62
Ab conc (nM)	AVG	SEM	AVG	SEM	AVG	SEM	AVG	SEM		Ab conc (nM)	AVG	SEM	AVG	SEM	AVG	SEM		Ab conc (nM)	AVG	SEM
10	99.9642	3.43175	101.991	3.98241	83.7901	0.774105	91.5885	0.774105		10	81.7382	2.65669	98.1401	1.59916	93.052	3.74299		3	89.6763	0.78578
3.33333	92.338	2.64948	98.0732	2.36571	63.8998	4.54539	95.4814	4.54539		3.33333	57.1782	1.84555	88.5789	2.10027	85.9604	0.519182		1	72.0472	3.1074
1.11111	66.3086	1.14404	73.9884	3.91845	37.5881	3.00434	74.9044	3.00434		1.11111	32.4257	0.86928	84.4231	1.71536	67.8151	3.45975		0.333333	46.3692	2.64308
0.37037	55.0662	0.907892	54.3995	4.93194	15.0352	2.88997	47.8276	2.88997		0.37037	15.3465	0.630169	60.2732	2.13695	38.0706	2.1279		0.111111	24.0595	0.928651
0.123457	39.2768	1.97798	29.833	2.30029	5.71652	0.36785	23.9138	0.36785		0.123457	5.06051	0.24445	29.6716	1.32253	15.8771	0.500594		0.037037	10.3237	0.357175
0.0411523	21.9119	2.23595	15.0289	2.34469	2.03602	0.243309	10.1495	0.243309		0.0411523	1.9527	0.234984	10.7817	0.581227	5.65604	0.143554		0.0123457	3.54331	0.464324
										0.0137174	0.770077	0.0991626	4.15577	0.453953	1.80879	0.198915		0.00411523	1.00612	0.39289

## Sheet: Figure 2d
Ab con (ug/ml)	MD17	MD29	MD62	MD63	MD45	MD65	MD67	MD47	RB18
50	58	70	98	5	100	100	98.5	73.5
25	28	77.5	96.5	0	98.5	100	98.5	59	1.78571
12.5	15	31	90.5	23	93.5	100	90	57	0
6.25	10	44	74	14.5	93.5	99.1071	91.5	38.5	1.78571
3.125	5	14.5	63	0	65	100	77	16	3.57143
1.56	10	25.5	51.5	8	38	94.0476	39.5	14	0
0.78						90.25			0
0.390625						96.4286
0.195313						37.5
0.097656						5.35715
0.048828						0
0.024414						0

## Sheet: Supp Fig.6
		RBD	NTD
	MD29	0.29	0.01
	MD47	0.188	0.017
	MD62	0.283	0.046
	MD65	0.246	0.004

## Sheet: Supp Fig.7
	Representative SDS-PAGE analysis of purified scFv-Fc Abs.
